# Supplementary material for: Implementation of Drive-Through Testing for COVID-19 With Community Paramedics
Source: Disaster Med Public Health Prep. 2021 Apr 16:1–7. doi: 10.1017/dmp.2021.46 (PMC8111182; doi:10.1017/dmp.2021.46)
Supplement: Supplementary file 1 [file dmpsup.zip]

Archive with 2 entries (2 files):
- S193578932100046Xsup001.pdf
- S193578932100046Xsup002.pdf
